# Supplementary material for: An Experimental Comparison of Two Methods on Photosynthesis Driving Soil Respiration: Girdling and Defoliation
Source: PLoS One. 2015 Jul 15;10(7):e0132649. doi: 10.1371/journal.pone.0132649 (PMC4503459; doi:10.1371/journal.pone.0132649)
Supplement: S1 File — (XLS) [file pone.0132649.s001.xls]

## Sheet: figure A in file S1
	DOY	PAR(mol m-2 d-1)
	152	46.51
	153	51.92
	154	18.69
	155	28.93
	156	22.91
	157	45.12
	158	41.67
	159	46.39
	160	49.61
	161	37.38
	162	31.2
	163	12.36
	164	46.93
	165	54.57
	166	51.38
	167	28.83
	168	33.36
	169	35.68
	170	40.59
	171	31.44
	172	30.9
	173	40.21
	174	35.76
	175	33.23
	176	32.59
	177	20.49
	178	21.85
	179	24.58
	180	30.99
	181	33.32
	182	22.8
	183	12.66
	184	34.69
	185	22.15
	186	22.75
	187	40.15
	188	41.76
	189	40.02
	190	13.67
	191	34
	192	27.65
	193	25.17
	194	23.48
	195	28.79
	196	31.08
	197	7.3
	198	44.97
	199	39.36
	200	10.75
	201	16.76
	202	23.12
	203	43.65
	204	14.11
	205	15.66
	206	18.34
	207	20.86
	208	31.13
	209	7
	210	29.35
	211	17.24
	212	27.83
	213	36.83
	214	33.45
	215	28.52
	216	36.35
	217	16.59
	218	40.75
	219	29.24
	220	10.77
	221	41.71
	222	35.46
	223	38.01
	224	38.94
	225	34.74
	226	30.91
	227	11.93
	228	8.55
	229	18.89
	230	24.43
	231	24.16
	232	37.22
	233	28.41
	234	24.92
	235	32.19
	236	36.08
	237	38
	238	10.29
	239	37.68
	240	16.55
	241	7.69
	242	9.72
	243	37.44
	244	16.64
	245	25.49
	246	27.95
	247	27.59
	248	34.99
	249	35.48
	250	14.29
	251	18.98
	252	23.94
	253	21.75
	254	20.4
	255	34.76
	256	19.27
	257	26.19
	258	34.23
	259	34.33
	260	23.72
	261	20
	262	26.89
	263	25.79
	264	24.12
	265	32.43
	266	15.89
	267	28.62
	268	26.39
	269	30.37
	270	31.29
	271	20.16
	272	21.31
	273	23.64

## Sheet: figure B in file S1
	DOY	Ta (℃)	RH (%)
	152	16.44	55.96
	153	15.42	58.55
	154	12.7	81.13
	155	14.43	82.21
	156	14.57	85.21
	157	18.09	76.5
	158	19.88	71.21
	159	20.19	61.08
	160	21.51	53.13
	161	20.69	72.92
	162	17.94	78.08
	163	15.28	89.83
	164	18.45	72.54
	165	19.41	62.96
	166	20.64	57.58
	167	18.14	70.75
	168	17.76	81.17
	169	16.61	80.04
	170	18.54	75.58
	171	17.28	81.78
	172	16	87.5
	173	16.8	77.63
	174	18.06	75.13
	175	18.64	76.63
	176	17.83	82.63
	177	18.09	88.04
	178	18.23	87.38
	179	19.39	76.25
	180	20.48	75.71
	181	22.51	65.22
	182	21.03	66.88
	183	16.96	91.58
	184	19.51	78.29
	185	19.37	85.46
	186	19.31	92.38
	187	21.68	78.04
	188	22.69	68.54
	189	22.69	74.71
	190	19.6	96.71
	191	20.17	83.04
	192	20.55	87.25
	193	20.23	85.96
	194	19.63	85.71
	195	18.4	85.71
	196	20.45	83.67
	197	20.04	96.08
	198	21.35	76
	199	20.19	79.17
	200	19.34	94.83
	201	20.78	91.54
	202	20.69	88.75
	203	20.98	81.42
	204	20.2	91.83
	205	18.82	93.38
	206	18.36	91.33
	207	19.43	89.71
	208	21	83.96
	209	19.03	96.46
	210	21.5	86.83
	211	19.5	89.33
	212	20.72	88.29
	213	21.67	86.38
	214	21.85	87.08
	215	22.58	85.63
	216	22.93	80.39
	217	19.58	89.67
	218	20.63	81.04
	219	21.98	83.54
	220	21.27	94
	221	22.67	79.75
	222	21.28	81.17
	223	23	79.5
	224	22.34	78.58
	225	24.59	73.08
	226	23.6	77.75
	227	17.89	94.67
	228	19.78	94.88
	229	21.73	89.67
	230	19.78	87.42
	231	17.39	88.17
	232	16.5	83.92
	233	17.11	84.17
	234	18.92	81.54
	235	19.02	77.5
	236	17.39	80.83
	237	18.13	78.42
	238	15.21	93.5
	239	14.48	80
	240	13.18	89.63
	241	15.32	97.54
	242	10.35	95.25
	243	10.88	80.88
	244	11.04	91.74
	245	10.4	85.83
	246	9.61	89.04
	247	10	88.17
	248	11.86	82.67
	249	14.85	81
	250	13.15	95.42
	251	12.12	89.42
	252	13.61	84.63
	253	15.73	83.79
	254	14.99	87.13
	255	15.59	74.29
	256	15.43	80.83
	257	16.63	78.67
	258	11.62	70
	259	11.03	59.38
	260	15.23	59.63
	261	13.13	84.33
	262	14.33	71.3
	263	18.05	62.33
	264	12.1	74.33
	265	12.13	68.42
	266	12.95	82.96
	267	9.64	78.75
	268	7.18	68.79
	269	6.48	64.04
	270	9.78	56.46
	271	13.36	49.42
	272	10.76	77.67
	273	12.05	79

## Sheet: figure C in file S3
	DOY	Ts (℃)	SM (%)
	152	14.55	23.4
	153	14.4	16.8
	154	12.29	12.3
	155	13.66	24.6
	156	15.65	22.1
	157	16.7	18.8
	158	16.9	14.5
	159	17.2	12.2
	160	17.7	9.6
	161	18.1	25.2
	162	18.37	21.6
	163	16.21	19.7
	164	19.15	13.9
	165	17.74	23.5
	166	19.52	18.8
	167	18.4	16.4
	168	18.31	12.7
	169	18.75	9.9
	170	19.37	7.8
	171	18.13	24.7
	172	17.57	22.4
	173	17.94	19.3
	174	19.08	15.6
	175	19.36	11.7
	176	19.45	7.8
	177	18.86	25.3
	178	19.23	23.6
	179	19.49	20.4
	180	21.47	17.5
	181	22.72	13.9
	182	20.81	10.7
	183	17.76	25.1
	184	19.29	24.2
	185	19.6	23.4
	186	20.33	22.7
	187	23.35	18.6
	188	22.52	13.4
	189	20.56	9.7
	190	20.74	9.2
	191	21.38	24.8
	192	22.01	23.1
	193	21.12	22.5
	194	21.15	21.2
	195	20.57	19.4
	196	20.21	17.5
	197	20.75	17.2
	198	21.67	13.6
	199	21.64	9.7
	200	19.38	23.6
	201	21.09	23.1
	202	20.42	22.7
	203	20.71	18.4
	204	21.38	17.6
	205	20.86	16.9
	206	18.15	16.2
	207	19.11	15.4
	208	20.33	13.8
	209	19.29	13.5
	210	20.09	24.3
	211	19.31	23.6
	212	20.35	22.9
	213	21.33	21.2
	214	21.35	18.8
	215	22.26	16.9
	216	22.14	13.4
	217	21.45	13.1
	218	21.64	10.2
	219	20.7	23.9
	220	20.98	22.5
	221	22.98	18.7
	222	22.18	14.6
	223	23.09	11.3
	224	20.73	24.3
	225	22.5	22.6
	226	22.87	20.9
	227	21.06	20.4
	228	20.19	20.1
	229	23.1	18.9
	230	20.96	17.6
	231	19.81	16.8
	232	18.75	15.2
	233	16.91	13.4
	234	16.8	12.7
	235	17.71	11.3
	236	16.37	23.7
	237	16.88	20.2
	238	15.65	19.8
	239	17.14	14.6
	240	13.97	13.9
	241	15.59	13.2
	242	13.71	12.5
	243	12.56	8.6
	244	11.64	24.2
	245	13.14	22.6
	246	12.82	21.4
	247	12.82	19.8
	248	16.02	16.7
	249	15.42	13.2
	250	13.94	23.6
	251	12.78	22.4
	252	14.41	20.9
	253	15.76	19.6
	254	14.74	17.5
	255	14.33	13.2
	256	15.03	11.9
	257	15.56	10.2
	258	13.53	8.5
	259	12.78	23.4
	260	12.46	20.7
	261	10.97	18.6
	262	14.3	17.2
	263	15.66	15.5
	264	12.24	24.1
	265	11.42	22.7
	266	9.6	22.1
	267	12.06	20.6
	268	11.13	18.9
	269	9.87	17.3
	270	9.53	15.7
	271	10.65	14.8
	272	10.53	13.5
	273	11.34	12.7
