# Supplementary material for: An Experimental Comparison of Two Methods on Photosynthesis Driving Soil Respiration: Girdling and Defoliation
Source: PLoS One. 2015 Jul 15;10(7):e0132649. doi: 10.1371/journal.pone.0132649 (PMC4503459; doi:10.1371/journal.pone.0132649)
Supplement: S2 File — Arrow shows the start of treatments and error bars represent standard deviation. (XLS) [file pone.0132649.s002.xls]

## Sheet: fig.2
Soil respiration (SR,μmol m-2 s-1) in the control (SR-CK),defoliation (SR-D) and girdling (SR-G) treatments and their SD
	DOY	SR-CK	SD	SR-D	SD	SR-G	SD
	153	2.82327	0.261	2.48037	0.347	2.38095	0.334
	164	2.68662	0.168	2.76961	0.296	2.91062	0.757
	171	2.95289	0.132	3.09754	0.057	2.99311	0.285
	172	2.50558	0.456	2.9436	0.438	2.36577	0.416
	173	3.30601	0.657	3.10817	0.534	2.54995	0.274
	177	3.12362	0.088	2.35522	0.253	2.10144	0.255
	181	5.2401	0.441	3.90916	0.61	3.52732	0.253
	184	2.78078	0.235	2.05312	0.153	1.68719	0.354
	187	4.40709	0.373	2.92862	0.236	2.4999	0.431
	192	3.59948	0.358	2.87249	0.289	2.32076	0.15
	199	3.77547	0.138	2.39912	0.24	2.46321	0.242
	206	3.29842	0.412	2.06498	0.505	1.96236	0.119
	208	3.42092	0.631	2.53571	0.377	2.20393	0.134
	214	4.00299	0.33	2.79015	0.376	2.38213	0.088
	217	3.66455	0.562	2.61784	0.296	2.44005	0.157
	221	4.50099	0.495	2.98724	0.208	2.87933	0.513
	224	3.98831	0.762	2.7573	0.365	2.53827	0.213
	226	5.65503	0.55	3.19387	0.532	2.75678	0.305
	229	4.48186	0.425	2.65204	0.382	1.95618	0.241
	234	2.62775	0.192	1.89129	0.254	1.81512	0.3
	239	2.76012	0.115	1.60964	0.322	1.32153	0.18
	243	1.84668	0.381	1.42934	0.238	1.6559	0.331
	248	2.07678	0.44	1.23477	0.318	1.31897	0.128
	252	1.93457	0.129	1.33007	0.263	1.3178	0.168
	257	1.60249	0.208	1.1642	0.137	1.09255	0.185
	261	1.34192	0.09	1.07568	0.134	1.03849	0.122
	266	1.52374	0.164	1.00415	0.152	0.90804	0.089
