# Supplementary material for: An Experimental Comparison of Two Methods on Photosynthesis Driving Soil Respiration: Girdling and Defoliation
Source: PLoS One. 2015 Jul 15;10(7):e0132649. doi: 10.1371/journal.pone.0132649 (PMC4503459; doi:10.1371/journal.pone.0132649)
Supplement: S3 File — (XLS) [file pone.0132649.s003.xls]

## Sheet: fig.3
Percentage decrease of RS (%)=100*(SRCK-SRT)/SRCK
, where SRCK is soil respiration in the control, and SRT is soil respiration in defoliation (D) or girdling (G).
DOY	D	G
177	24.5997	32.7242
181	25.3991	32.686
184	26.1675	39.3267
187	33.5475	43.2755
192	20.1971	35.5251
199	36.4551	34.7575
206	37.3949	40.5061
208	25.8764	35.5749
214	30.2984	40.4912
217	28.5631	33.4147
221	33.6315	36.029
224	30.8655	36.3573
226	43.5216	51.2508
229	40.8272	56.3534
234	28.0263	30.9249
239	41.6822	52.1206
243	22.5995	10.331
248	40.544	36.4897
252	31.2473	31.8815
257	27.3506	31.8217
261	19.8402	22.6116
266	34.0996	40.4072
