# Supplementary material for: An Experimental Comparison of Two Methods on Photosynthesis Driving Soil Respiration: Girdling and Defoliation
Source: PLoS One. 2015 Jul 15;10(7):e0132649. doi: 10.1371/journal.pone.0132649 (PMC4503459; doi:10.1371/journal.pone.0132649)
Supplement: S4 File — Error bars represent standard deviation. (XLS) [file pone.0132649.s004.xls]

## Sheet: figure A in file S4
date	time	SR-CK	SD	SR-D	SD	SR-G	SD		PAR (μmol m-2 s-1)	Ts
2013-07-06	1899-12-31 06:00:00	3.62553	0.502	2.54559	0.246	2.37309	0.341		359.1	16.8
	1899-12-31 08:00:00	4.15909	0.084	2.43429	0.244	2.29927	0.096		931.7	22.04
	1899-12-31 10:00:00	4.65508	0.424	3.42295	0.394	2.70053	0.332		739.5	24.02
	1899-12-31 12:00:00	5.16073	0.584	3.09582	0.217	3.08238	0.094		1419	25.58
	1899-12-31 14:00:00	6.18421	0.465	3.74335	0.108	3.66913	0.584		1304.6	26.7
	1899-12-31 16:00:00	7.6948	1.161	4.51463	0.364	3.39608	0.141		780.6	27.14
	1899-12-31 18:00:00	10.5059	1.502	4.98002	0.522	4.02372	0.279		203	24.98

## Sheet: figure B in file S4
date	time	SR-CK	SD	SR-D	SD	SR-G	SD		PAR (μmol m-2 s-1)	Ts
2013-08-09	1899-12-31 06:00:00	4.52261	0.881	2.58562	0.172	1.98388	0.116		19.5	17.13
	1899-12-31 08:00:00	4.21225	0.688	2.85868	0.383	2.30375	0.155		368.8	20.91
	1899-12-31 10:00:00	4.78972	0.599	3.1158	0.685	3.4549	0.13		1038.7	23.98
	1899-12-31 12:00:00	5.23148	0.599	2.91196	0.575	3.21428	0.009		1406.8	25.41
	1899-12-31 14:00:00	6.09567	0.599	4.1875	0.963	3.70307	0.07		1368.5	26.87
	1899-12-31 16:00:00	8.45234	0.599	3.91305	0.472	4.34355	0.494		1059.7	26.05
	1899-12-31 18:00:00	8.7213	0.599	4.35195	0.791	3.78666	0.423		308.6	24.16

## Sheet: figure C in file S4
date	time	SR-CK	SD	SR-D	SD	SR-G	SD		PAR (μmol m-2 s-1)	Ts
2013-08-31	1899-12-31 06:00:00	1.33701	0.331	1.05636	0.204	0.73933	0.004		6.9	7.97
	1899-12-31 08:00:00	1.62949	0.38	1.26669	0.197	1.41749	0.091		359.5	10.54
	1899-12-31 10:00:00	1.96386	0.426	1.59199	0.102	1.89431	0.173		1001.1	14.58
	1899-12-31 12:00:00	2.2147	0.46	1.69625	0.037	2.13481	0.109		1330.5	16.91
	1899-12-31 14:00:00	2.60967	0.348	1.75591	0.206	2.00226	0.226		1524.8	18.39
	1899-12-31 16:00:00	2.53056	0.394	1.71389	0.146	1.89275	0.248		192.1	19.14
	1899-12-31 18:00:00	2.72555	0.467	1.9028	0.12	1.6614	0.13		119.2	16.2
