# Supplementary material for: An Experimental Comparison of Two Methods on Photosynthesis Driving Soil Respiration: Girdling and Defoliation
Source: PLoS One. 2015 Jul 15;10(7):e0132649. doi: 10.1371/journal.pone.0132649 (PMC4503459; doi:10.1371/journal.pone.0132649)
Supplement: S5 File — Values of coefficients a and b of the Eq. (R S = ae bT), the temperature sensitivity of soil respiration (Q10) and their one-way ANOVA test among different treatments. (XLS) [file pone.0132649.s005.xls]

## Sheet: table 2
table 2
	treatment	replicates	a	b	Q10	R2
	control	1	0.651	0.0866	2.37738	0.86
		2	0.533	0.0873	2.39408	0.88
		3	0.639	0.0828	2.28874	0.84
		4	0.623	0.0846	2.33031	0.86
	defoliation	1	0.411	0.0859	2.3608	0.8
		2	0.47	0.0768	2.15545	0.75
		3	0.36	0.09	2.4596	0.83
		4	0.435	0.0807	2.24117	0.8
	girdling	1	0.39	0.0823	2.27732	0.81
		2	0.58	0.0628	1.87386	0.74
		3	0.446	0.0751	2.11912	0.7
		4	0.441	0.0726	2.0668	0.75
