# Supplementary material for: An Experimental Comparison of Two Methods on Photosynthesis Driving Soil Respiration: Girdling and Defoliation
Source: PLoS One. 2015 Jul 15;10(7):e0132649. doi: 10.1371/journal.pone.0132649 (PMC4503459; doi:10.1371/journal.pone.0132649)
Supplement: S6 File — Fine-root biomass and its soluble sugar and starch contents among different treatments. (XLS) [file pone.0132649.s006.xls]

## Sheet: table 3
table3
	treatment		biomass(g)	soluble sugar content (mg/g)	starch content (mg/g)
	control	1	48.5	30.79	48.24
		2	43.4	34.25	49.44
		3	46.2	33.46	50.41
		4	46.7	31.68	38.21
	defoliation	1	9.6	16.93	14.12
		2	7.5	13.62	10.45
		3	9.1	20.01	9.83
		4	8.3	17.69	12.86
	girdling	1	8.6	5.64	11.71
		2	7.4	5.83	14.64
		3	9.2	5.67	10.79
		4	8.1	6.31	9.58
